# Supplementary material for: A longitudinal analysis of function annotations of the human proteome reveals consistently high biases
Source: Database (Oxford). 2025 May 7;2025:baaf036. doi: 10.1093/database/baaf036 (PMC12060720; doi:10.1093/database/baaf036)
Supplement: baaf036_Supp [file baaf036_supp.zip]

Archive with 5 entries (5 files):
- suppl_data/delay_curation_comb.png
- suppl_data/gini-ovt-fpe.jpg
- suppl_data/scatter-box-diseases-bonferroni.png
- suppl_data/scatter-ic-fc_EXP.png
- suppl_data/survey_only_annotation_bias_R1_forpub_supp.pdf
